# Supplementary material for: Mechanism of anion exchange and small-molecule inhibition of pendrin
Source: Nat Commun. 2024 Jan 6;15:346. doi: 10.1038/s41467-023-44612-1 (PMC10771415; doi:10.1038/s41467-023-44612-1)
Supplement: Supplementary file 4 — Source Data [file 41467_2023_44612_MOESM4_ESM.xlsx]

## Sheet: Fig1b
Time (min)	mol HCO3- / mol pendrin	s.e.m.		Pendrin Repeats							Time (min)	mol HCO3- / mol pendrin	s.e.m.		No Pendrin Repeats
0.5	28.8731	1.19814		30.3327	32.8877	30.7692	27.6984	26.3462	25.2045		0.5	1.82336	0.206289		2.23443	1.64835	1.5873
1	81.0948	6.73136		89.4261	99.8046	96.9353	60.8883	66.3248	73.1899		1	3.01689	0.153207		2.91514	2.81746	3.31807
2	143.528	9.64636		158.095	169.203	162.875	138.19	121.175	111.627		2	5.7906	0.0618336		5.67155	5.82112	5.87912
5	224.615	6.23797		221.404	243.66	241.987	209.042	208.922	222.674		5	4.76699	0.145673		4.55433	5.04579	4.70085
10	255.745	7.27393		244.045	263.984	278.089	236.694	239.701	271.96		10	3.93061	0.251298		3.73626	3.62637	4.42918
20	237.842	4.58371		238.953	252.952	240.641	229.335	227.332			20	3.54396	0.0717392		3.61722	3.40049	3.61416

## Sheet: Fig1c
Time (min)	mol I- / mol pendrin	s.e.m.		Pendrin				Time (min)	mol I- / mol pendrin	s.e.m.		No Pendrin
0	4.90858	0.920416		3.1357	5.36587	6.22417		0	8.23271	2.37649		12.3581	4.1258	8.2142
0.16666	139.071	5.12726		129.654	147.295	140.264		0.16666	9.27405	1.1486		9.32695	7.2587	11.2365
0.5	188.998	6.76181		176.958	189.685	200.351		0.5	8.05384	2.8807		6.23563	4.2284	13.6975
1	176.308	4.99173		166.628	183.264	179.033		1	9.42302	1.36828		8.9147	12.0059	7.3485
5	140.097	9.83893		134.366	126.66	159.265		5	8.52833	1.22277		10.2542	6.16489	9.1659
15	113.314	2.01187		116.629	113.629	109.682		15	9.85133	1.37509		9.55846	7.62958	12.3659

## Sheet: Fig1d
[Cl-] Inside (mM)	mol HCO3- / mol pendrin	s.e.m.		Pendrin Repeats
0	2.982	0.4088		4.72833	2.84493	3.38523	2.23748	2.81136	1.88645
150	251.8	7.274		240.113	260.052	274.158	232.763	235.769	268.028

## Sheet: Fig1e
[Cl-] Inside (mM)	mol I- / mol pendrin	s.e.m.		Pendrin
0	-19.81	1.684		-19.1924	-27.8773	-19.4501	-18.699	-17.2015	-16.4216
150	242	9.304		242.133	260.652	221.335	210.517	247.088	270.374

## Sheet: Fig1f
	Initial Rate of Uptake (mol HCO3- / mol pendrin / min)	s.e.m.		Repeats
Cl-	13.09	0.4103		13.7912	12.3703	13.1074
SO42-	0.1165	0.2642		0.624237	-0.0106838	-0.264042
SCN-	4.588	1.077		3.3547	3.67521	6.73382
I-	1.711	0.1177		1.94597	1.60562	1.5812
NO3-	7.513	0.5168		7.42827	6.66361	8.4478
F-	10.8	0.3361		10.1358	11.0272	11.2302
Br-	17.08	0.5658		16.6896	16.3523	18.1929

## Sheet: Fig1g
[I-] (mM)	I- Transport (s-1)	s.e.m.		Pendrin Repeats
0	0	0		0	0	0	0
0.5	0.107223	0.030373		0.080673	0.127647	0.039826	0.180747
1	0.17641	0.063238		0.18587	0.047859	0.125769	0.346142
5	0.302902	0.064308		0.240603	0.246332	0.229146	0.495528
10	0.824702	0.105997		0.631585	0.686565	0.881744	1.09892
17	0.949199	0.173851		1.32874	0.601114	1.15367	0.713267
25	1.15949	0.1495		0.862034	1.56426	1.03467	1.17698
50	1.17012	0.167381		0.956326	1.37059	0.823083	1.53049

## Sheet: Fig1h
[NFA] (µM)	HCO3- Uptake (%)	s.e.m.		Repeats
0.1	1.01735	0.00860498		1.00874	1.02595
0.2	1.00173	0.0224249		0.979303	1.02415
0.5	0.946418	0.0115064		0.934912	0.957924
1	1.03254	0.0215634		1.04663	0.990191	1.06079
2	0.945102	0.0278815		0.932529	0.998437	0.90434
5	0.803162	0.0114752		0.820535	0.807463	0.781488
10	0.635689	0.0327141		0.577183	0.639578	0.690307
20	0.433206	0.0200511		0.395447	0.440389	0.463783
50	0.209385	0.00976017		0.22828	0.195693	0.204183
100	0.0953801	0.00653584		0.103565	0.100114	0.0824612
200	0.0315541	0.0027428		0.0366189	0.0308466	0.0271969
500	0.005192	0.00105101		0.00326791	0.00688704	0.00542106
1000	-0.0036446	0.00146536		-0.0012522	-0.0063068	-0.0033748

## Sheet: Fig1j
Time (s)	F/Fo	s.e.m.	Pendrin				Time (s)	F/Fo	s.e.m.	No Pendrin				Time (s)	F/Fo	s.e.m.	100 µM NFA
0	1	0	1	1	1		0	1	0	1	1	1		0	1	0	1	1	1
10	0.933333	0.00584047	0.945	0.927	0.928		10	0.996333	0.000881917	0.995	0.996	0.998		10	0.993333	0.00120185	0.991	0.995	0.994
20	0.887	0.00351188	0.89	0.88	0.891		20	0.988333	0.00260342	0.993	0.984	0.988		20	0.981333	0.00384419	0.983	0.974	0.987
30	0.862	0.00288675	0.862	0.857	0.867		30	0.986667	0.00145297	0.987	0.984	0.989		30	0.983333	0.00417665	0.987	0.975	0.988
40	0.844	0.00458258	0.838	0.841	0.853		40	0.987667	0.000333333	0.988	0.987	0.988		40	0.976333	0.00484195	0.986	0.971	0.972
50	0.829	0.00208167	0.826	0.828	0.833		50	0.987	0.00173205	0.99	0.987	0.984		50	0.980333	0.00202759	0.98	0.977	0.984
60	0.820333	0.00392994	0.818	0.815	0.828		60	0.988333	0.00145297	0.988	0.986	0.991		60	0.973	0.00360555	0.98	0.971	0.968
70	0.809	0.0046188	0.809	0.801	0.817		70	0.986667	0.00440959	0.98	0.985	0.995		70	0.971	0.00321455	0.97	0.966	0.977
80	0.800667	0.0048074	0.798	0.794	0.81		80	0.986	0.00321455	0.987	0.98	0.991		80	0.967	0.00208167	0.968	0.963	0.97
90	0.793667	0.00470225	0.788	0.79	0.803		90	0.987	0.0011547	0.985	0.989	0.987		90	0.966667	0.00272845	0.965	0.963	0.972
100	0.784	0.00360555	0.782	0.779	0.791		100	0.986	0.00057735	0.986	0.985	0.987		100	0.966	0.00493288	0.967	0.957	0.974
110	0.78	0.00450925	0.775	0.776	0.789		110	0.985333	0.00120185	0.983	0.986	0.987		110	0.964	0.001	0.963	0.963	0.966
120	0.777333	0.00504425	0.77	0.775	0.787		120	0.987	0.00057735	0.986	0.987	0.988		120	0.963333	0.00202759	0.967	0.963	0.96
130	0.769333	0.00437163	0.764	0.766	0.778		130	0.984	0.002	0.982	0.982	0.988		130	0.963	0.00208167	0.96	0.962	0.967
140	0.768333	0.00536449	0.762	0.764	0.779		140	0.985333	0.00185592	0.984	0.983	0.989		140	0.964333	0.0024037	0.961	0.963	0.969
150	0.760667	0.00548736	0.751	0.761	0.77		150	0.986667	0.00120185	0.986	0.989	0.985		150	0.959667	0.00218581	0.957	0.958	0.964
160	0.762667	0.00648931	0.753	0.76	0.775		160	0.987667	0.0031798	0.988	0.993	0.982		160	0.954667	0.00120185	0.953	0.954	0.957
170	0.755333	0.00606447	0.745	0.755	0.766		170	0.984667	0.000881917	0.986	0.983	0.985		170	0.954667	0.000881917	0.955	0.956	0.953
180	0.753333	0.00536449	0.747	0.749	0.764		180	0.982667	0.00120185	0.981	0.982	0.985		180	0.955	0.0046188	0.955	0.947	0.963
190	0.750333	0.0054569	0.743	0.747	0.761		190	0.983	0.00057735	0.984	0.983	0.982		190	0.951	0.00173205	0.948	0.951	0.954
200	0.750667	0.00523874	0.744	0.747	0.761		200	0.983667	0.00145297	0.981	0.984	0.986		200	0.953	0.0051316	0.956	0.943	0.96
210	0.746667	0.00717248	0.739	0.74	0.761		210	0.982333	0.00272845	0.977	0.984	0.986		210	0.952	0	0.952	0.952	0.952
220	0.741667	0.00648931	0.732	0.739	0.754		220	0.981667	0.00290593	0.977	0.981	0.987		220	0.949	0.00404145	0.954	0.941	0.952
230	0.743	0.00754983	0.734	0.737	0.758		230	0.984	0.002	0.98	0.986	0.986		230	0.947	0.00208167	0.943	0.948	0.95
240	0.742667	0.00578312	0.733	0.742	0.753		240	0.982333	0.00166667	0.984	0.984	0.979		240	0.948	0.00378594	0.947	0.942	0.955
250	0.737667	0.0048074	0.731	0.735	0.747		250	0.984	0.00321455	0.979	0.983	0.99		250	0.950667	0.000881917	0.952	0.949	0.951
260	0.736667	0.00688799	0.727	0.733	0.75		260	0.983	0.00208167	0.982	0.98	0.987		260	0.946	0.00057735	0.947	0.946	0.945
270	0.732	0.00472582	0.725	0.73	0.741		270	0.979333	0.00120185	0.977	0.98	0.981		270	0.942667	0.00375648	0.943	0.936	0.949
280	0.731	0.00723418	0.719	0.73	0.744		280	0.982667	0.0031798	0.977	0.983	0.988		280	0.948	0.00208167	0.947	0.945	0.952
290	0.731333	0.00952774	0.715	0.731	0.748		290	0.979333	0.00371184	0.972	0.982	0.984		290	0.943333	0.00437163	0.94	0.938	0.952
300	0.729667	0.00635959	0.719	0.729	0.741		300	0.976	0.00305505	0.974	0.972	0.982		300	0.941333	0.00296273	0.947	0.937	0.94
310	0.730667	0.00622718	0.723	0.726	0.743		310	0.979667	0.00290593	0.975	0.979	0.985		310	0.942333	0.00120185	0.944	0.94	0.943
320	0.726	0.00665833	0.715	0.725	0.738		320	0.977667	0.00233333	0.974	0.977	0.982		320	0.938667	0.00328295	0.945	0.934	0.937
330	0.721333	0.00600925	0.713	0.718	0.733		330	0.975	0.00305505	0.973	0.971	0.981		330	0.943	0.00404145	0.936	0.943	0.95
340	0.721333	0.00808977	0.707	0.722	0.735		340	0.976667	0.000881917	0.975	0.977	0.978		340	0.940667	0.00176383	0.94	0.938	0.944
350	0.722667	0.00731057	0.713	0.718	0.737		350	0.974333	0.00133333	0.973	0.973	0.977		350	0.935333	0.00384419	0.931	0.932	0.943
360	0.721667	0.00841295	0.708	0.72	0.737		360	0.970667	0.00176383	0.968	0.97	0.974		360	0.939667	0.00425572	0.937	0.934	0.948
370	0.720333	0.0075351	0.708	0.719	0.734		370	0.971333	0.00176383	0.968	0.974	0.972		370	0.939	0.00152753	0.937	0.938	0.942
380	0.719667	0.00589727	0.708	0.724	0.727		380	0.974	0.00351188	0.97	0.971	0.981		380	0.938333	0.00384419	0.94	0.931	0.944
390	0.72	0.00866025	0.705	0.72	0.735		390	0.973667	0.00409607	0.966	0.975	0.98		390	0.935333	0.00272845	0.937	0.93	0.939
400	0.715333	0.00808977	0.701	0.716	0.729		400	0.970667	0.00371184	0.966	0.968	0.978		400	0.935333	0.00185592	0.934	0.933	0.939
410	0.717333	0.00731057	0.706	0.715	0.731		410	0.973	0.00519615	0.964	0.973	0.982		410	0.933667	0.00405518	0.933	0.927	0.941
420	0.713667	0.00866667	0.699	0.713	0.729		420	0.974667	0.00371184	0.972	0.97	0.982		420	0.929	0.00472582	0.922	0.927	0.938
430	0.714333	0.00808977	0.7	0.715	0.728		430	0.97	0.00556776	0.959	0.974	0.977		430	0.935667	0.00218581	0.934	0.933	0.94
440	0.715333	0.00811035	0.702	0.714	0.73		440	0.971	0.00321455	0.966	0.97	0.977		440	0.93	0.003	0.927	0.927	0.936
450	0.713667	0.0101379	0.697	0.712	0.732		450	0.971333	0.00185592	0.97	0.969	0.975		450	0.929333	0.00536449	0.925	0.923	0.94
460	0.710667	0.00693622	0.699	0.71	0.723		460	0.969333	0.00504425	0.962	0.967	0.979		460	0.932667	0.00145297	0.933	0.93	0.935
470	0.712	0.00665833	0.703	0.708	0.725		470	0.971333	0.00392994	0.966	0.969	0.979		470	0.928333	0.00120185	0.929	0.926	0.93
480	0.709	0.00814453	0.696	0.707	0.724		480	0.972667	0.00233333	0.969	0.972	0.977		480	0.933	0.00152753	0.932	0.931	0.936
490	0.705333	0.0113186	0.687	0.703	0.726		490	0.973	0.001	0.971	0.974	0.974		490	0.926667	0.00120185	0.925	0.926	0.929
500	0.704667	0.00933333	0.69	0.702	0.722		500	0.972	0.00173205	0.972	0.969	0.975		500	0.921	0.00208167	0.918	0.92	0.925
510	0.707	0.0100167	0.692	0.703	0.726		510	0.971333	0.00260342	0.971	0.967	0.976		510	0.928	0.0023094	0.924	0.928	0.932
520	0.706	0.0092376	0.69	0.706	0.722		520	0.967333	0.0024037	0.966	0.964	0.972		520	0.924667	0.00202759	0.921	0.925	0.928
530	0.706	0.00793725	0.694	0.703	0.721		530	0.970333	0.00272845	0.965	0.974	0.972		530	0.925	0.00321455	0.919	0.926	0.93
540	0.704333	0.0072188	0.692	0.704	0.717		540	0.968	0.00208167	0.964	0.971	0.969		540	0.926333	0.00202759	0.923	0.926	0.93
550	0.704667	0.00898765	0.69	0.703	0.721		550	0.972333	0.00290593	0.977	0.973	0.967		550	0.922333	0.00296273	0.918	0.921	0.928
560	0.703	0.0080829	0.689	0.703	0.717		560	0.968333	0.00338296	0.966	0.964	0.975		560	0.921667	0.00218581	0.919	0.92	0.926
570	0.699	0.00888819	0.686	0.695	0.716		570	0.969	0.00305505	0.963	0.971	0.973		570	0.921	0.00264575	0.922	0.916	0.925
580	0.702	0.00793725	0.69	0.699	0.717		580	0.97	0.00152753	0.968	0.973	0.969		580	0.919333	0.000666667	0.92	0.918	0.92
590	0.696667	0.00548736	0.687	0.697	0.706		590	0.968333	0.00433333	0.961	0.968	0.976		590	0.918667	0.00260342	0.914	0.923	0.919
600	0.699667	0.00800694	0.688	0.696	0.715		600	0.969667	0.00333333	0.963	0.973	0.973		600	0.917667	0.00176383	0.915	0.921	0.917

## Sheet: Fig1k
[Cl-] Inside (mM)	Quench (1 - F10 min/F0)	s.e.m.		Repeats
0	0.0543	0.002018		0.0552	0.0488	0.0547	0.0585
150	0.3003	0.008007		0.312	0.304	0.285

## Sheet: Fig3g
[I-]free (mM)	Binding (mol/mol)	s.e.m.		WT Pendrin
0	0	0		0	0	0
0.499999	0.0980257	0.00930089		0.085128	0.092866	0.116083
0.999998	0.103185	0.01365		0.123822	0.077389	0.108344
4.99999	0.313854	0.0596915		0.428217	0.227007	0.286338
9.99998	0.951021	0.0584527		1.03443	0.838377	0.980257
17	1.49274	0.0434813		1.40589	1.5323	1.54004
25	1.74297	0.0700838		1.69739	1.65096	1.88054
50	1.70255	0.0827492		1.56325	1.84959	1.69481
[I-]free (mM)	Binding (mol/mol)	s.e.m.		Q101L
0	0	0		0	0	0
0.499999	0.0412743	0.0220404		0.023217	0.085128	0.015478
0.999998	0.114363	0.0101377		0.108344	0.100605	0.13414
4.99999	0.268281	0.00682484		0.255383	0.27086	0.278599
9.99998	0.505606	0.0558058		0.61395	0.428217	0.474651
17	0.696498	0.0852447		0.835798	0.541721	0.711976
25	0.825479	0.102311		0.626848	0.967358	0.882231
50	0.931244	0.077489		0.926084	1.06796	0.799683
[I-]free (mM)	Binding (mol/mol)	s.e.m.		S408A
0	0	0		0	0	0
0.499999	0.0515923	0.00682516		0.054172	0.061911	0.038694
0.999998	0.0980257	0.0136501		0.092866	0.077389	0.123822
4.99999	0.248504	0.0112769		0.234746	0.27086	0.239905
9.99998	0.420479	0.0453455		0.405001	0.350829	0.505606
17	0.575256	0.0565756		0.500447	0.539141	0.68618
25	0.848696	0.0600005		0.892549	0.923505	0.730033
50	0.799683	0.0236425		0.768728	0.784205	0.846116

[truncated: 10 more sheets: Fig3h, Fig3i, Fig4d, Fig4e, Sup1, Sup2a, Sup2b, Sup2c, Sup2d, Primers]
